# Supplementary material for: Phages on filaments: A genetic screen elucidates the complex interactions between Salmonella enterica flagellin and bacteriophage Chi
Source: PLoS Pathog. 2023 Aug 3;19(8):e1011537. doi: 10.1371/journal.ppat.1011537 (PMC10399903; doi:10.1371/journal.ppat.1011537)
Supplement: S2 Table — (XLSX) [file ppat.1011537.s002.xlsx]

## Sheet: Efficiency of plating (EOP)
FliC genotype	EOP (% of FliC1)			MEAN	SD	T-TEST (P-value compared to FliC1)
	R1	R2	R3
FliC1	100	100	100	100	0	N/A
FliC2	0	0	0	0	0	0
FliC3	74.1	85.2	104	87.7667	12.3408	0.295992
FliC6	41.8	27.1	33.5	34.1333	6.01794	0.00414787
FliC8	0	0	0	0	0	0
FliC11	70.1	58.2	71.6	66.6333	5.99463	0.0157582
Fla-	0	0	0	0	0	0
Genotypes can be found in Fig 1. in the main text. R1, R2, and R3 are three replicates. SD is the population standard deviation. T-TEST is two-tailed Student's T-Test comparing each data set to FliC1 (WT).

## Sheet: Phage adsorption
FliC genotype	% adsorption @10 mins			MEAN	SD	T-TEST (P-value compared to FliC1)
	R1	R2	R3
FliC1	99.57	99.62	99.74	99.6433	0.0713364	N/A
FliC2	-1.1	5	9	4.3	4.15291	0.000944399
FliC3	94.44	94.28	97.03	95.25	1.26034	0.0383926
FliC6	63.5	75	61.5	66.6667	5.94886	0.0158738
FliC8	14.1	12.71	-5.02	7.26333	8.70415	0.00440732
FliC11	60.9	37.8	44.3	47.6667	9.72637	0.0170577
Fla-	1.1	9.03	2.73	4.28667	3.41942	0.000639231
Genotypes can be found in Fig 1. in the main text. R1, R2, and R3 are three replicates. SD is the population standard deviation. T-TEST is two-tailed Student's T-Test comparing each data set to FliC1 (WT)

## Sheet: Swim ring diameter (8 hours)
FliC genotype	swim ring diameter at 8hr (millimeters)									MEAN	SD	T-TEST (P-value compared to FliC1)
	R1			R2			R3
	A	B	C	A	B	C	A	B	C
FliC1	77	85	80	85	79	81	85	77	72	80.1111	4.2017	N/A
FliC2	58	73	74	62	70	66	69	76	73	69	5.63718	0.000464403
FliC3	66	68	67	70	69	72	68	60	67	67.4444	3.13089	6.06123e-06
FliC6	57	59	56	50	43	54	56	58	41	52.6667	6.21825	5.95729e-08
FliC8	26	27	27	22	25	24	26	28	27	25.7778	1.74978	3.27267e-12
FliC11	16	17	18	14	16	18	17	16	17	16.5556	1.16534	8.91417e-12
Fla-	0	0	0	0	0	0	0	0	0	0	0	0
Genotypes can be found in Fig 1. in the main text. R1, R2, and R3 are three individual biological replicates, while A, B, and C for each are technical replicates. SD is the population standard deviation. Two-tailed Student's T-Test compared to WT (FliC1) is given.

## Sheet: Swim ring diameter (16 hours)
FliC genotype	swim ring diameter at 16hr (millimeters)									MEAN	SD
	R1			R2			R3
	A	B	C	A	B	C	A	B	C
FliC1	E	E	E	E	E	E	E	E	E	E	0
FliC2	E	E	E	E	E	E	E	E	E	E	0
FliC3	E	E	E	E	E	E	E	E	E	E	0
FliC6	E	E	E	E	E	E	E	E	E	E	0
FliC8	67	65	66	60	64	68	65	67	64	65.1111	2.23331
FliC11	41	44	42	41	45	48	45	47	46	44.3333	2.4037
Fla-	0	0	0	0	0	0	0	0	0	0	0
Genotypes can be found in Fig 1. in the main text. R1, R2, and R3 are three individual biological replicates, while A, B, and C for each are technical replicates. "E" indicates the swim ring had reached the edge of the plate so data could not be collected. SD is the population standard deviation. Student's T-Test compared to WT (FliC1) could not be calculated, as there is no value for FliC1
